# Supplementary material for: Antrodia camphorata Supplementation during Early Life Alters Gut Microbiota and Inhibits Young-Onset Intestinal Tumorigenesis in APC1638N Mice Later in Life
Source: Nutrients. 2024 Jul 25;16(15):2408. doi: 10.3390/nu16152408 (PMC11314251; doi:10.3390/nu16152408)
Supplement: Supplementary file 1 [file nutrients-16-02408-s001.zip]

Archive with 1 entries (1 files):
- nutrients-3080573-supplementary.pdf
